# Supplementary material for: Anti-microbial activity of whole blood and plasma collected from Anna’s Hummingbirds (Calypte anna) against three different microbes
Source: PLoS One. 2020 Jun 11;15(6):e0234239. doi: 10.1371/journal.pone.0234239 (PMC7289396; doi:10.1371/journal.pone.0234239)
Supplement: S1 Dataset — (XLSX) [file pone.0234239.s001.xlsx]

## Sheet: Sheet1
Date	Location	Age	Sex	Molt	Bird_ID	Bacteria	Sample_Type	Percent_Increase
2018-08-06	38° 31′ 49″ N, 121° 51′ 2″ W	Hatch-year	Male	Molt	A	C. albicans	Whole Blood	-22.8097
2018-08-06	38° 31′ 49″ N, 121° 51′ 2″ W	After-hatch-year	Male	No Molt	B	C. albicans	Whole Blood	-64.7609
2018-08-06	38° 31′ 49″ N, 121° 51′ 2″ W	Hatch-year	Female	Molt	C	C. albicans	Whole Blood	-15.0906
2018-08-06	38° 31′ 49″ N, 121° 51′ 2″ W	Hatch-year	Female	Molt	D	C. albicans	Whole Blood	-52.055
2018-08-06	38° 31′ 49″ N, 121° 51′ 2″ W	Hatch-year	Male	Molt	E	C. albicans	Whole Blood	-41.3087
2018-08-06	38° 31′ 49″ N, 121° 51′ 2″ W	Hatch-year	Male	Molt	F	C. albicans	Whole Blood	-57.7131
2018-08-06	38° 31′ 49″ N, 121° 51′ 2″ W	Hatch-year	Female	No Molt	G	C. albicans	Whole Blood	-46.707
2018-08-06	38° 31′ 49″ N, 121° 51′ 2″ W	Hatch-year	Female	Molt	H	C. albicans	Whole Blood	-91.6155
2018-08-06	38° 31′ 49″ N, 121° 51′ 2″ W	After-hatch-year	Female	Molt	I	C. albicans	Whole Blood	-29.5219
2018-08-06	38° 31′ 49″ N, 121° 51′ 2″ W	Hatch-year	Female	Molt	J	C. albicans	Whole Blood	-40.1478
2018-08-06	38° 31′ 49″ N, 121° 51′ 2″ W	Hatch-year	Female	Molt	K	C. albicans	Whole Blood	-73.3535
2018-08-06	38° 31′ 49″ N, 121° 51′ 2″ W	Hatch-year	Male	Molt	L	C. albicans	Whole Blood	-47.8965
2018-08-06	38° 31′ 49″ N, 121° 51′ 2″ W	Hatch-year	Male	Molt	M	C. albicans	Whole Blood	-83.79
2018-08-06	38° 31′ 49″ N, 121° 51′ 2″ W	Hatch-year	Female	Molt	N	C. albicans	Whole Blood	-67.5801
2018-08-06	38° 31′ 49″ N, 121° 51′ 2″ W	After-hatch-year	Male	Molt	O	C. albicans	Whole Blood	-58.9043
2018-08-06	38° 31′ 49″ N, 121° 51′ 2″ W	Hatch-year	Male	Molt	P	C. albicans	Whole Blood	-0.0755404
2018-08-06	38° 31′ 49″ N, 121° 51′ 2″ W	Hatch-year	Male	Molt	Q	C. albicans	Whole Blood	-29.5219
2018-08-06	38° 31′ 49″ N, 121° 51′ 2″ W	Hatch-year	Male	Molt	R	C. albicans	Whole Blood	-41.6441
2019-05-29	38° 28' 53.2" N, 122° 02' 00.8" W	After-hatch-year	Male	No Molt	S	E. coli	Whole Blood	-72.0256
2019-05-29	38° 28' 53.2" N, 122° 02' 00.8" W	After-hatch-year	Female	No Molt	T	E. coli	Whole Blood	-22.7863
2019-05-29	38° 28' 53.2" N, 122° 02' 00.8" W	After-hatch-year	Female	No Molt	U	E. coli	Whole Blood	-4.13399
2019-05-29	38° 28' 53.2" N, 122° 02' 00.8" W	Hatch-year	Male	No Molt	V	E. coli	Whole Blood	7.78256
2019-05-29	38° 28' 53.2" N, 122° 02' 00.8" W	Hatch-year	Male	No Molt	W	E. coli	Whole Blood	-1.46611
2019-05-29	38° 28' 53.2" N, 122° 02' 00.8" W	After-hatch-year	Female	No Molt	X	E. coli	Whole Blood	12.5255
2019-05-29	38° 28' 53.2" N, 122° 02' 00.8" W	After-hatch-year	Male	No Molt	Y	E. coli	Whole Blood	17.7103
2019-05-29	38° 28' 53.2" N, 122° 02' 00.8" W	After-hatch-year	Female	No Molt	Z	E. coli	Whole Blood	27.6421
2019-05-29	38° 28' 53.2" N, 122° 02' 00.8" W	After-hatch-year	Female	No Molt	AA	E. coli	Whole Blood	10.984
2019-05-29	38° 28' 53.2" N, 122° 02' 00.8" W	After-hatch-year	Male	No Molt	AB	E. coli	Whole Blood	26.568
2019-05-29	38° 28' 53.2" N, 122° 02' 00.8" W	Hatch-year	Male	No Molt	AC	E. coli	Whole Blood	10.6283
2019-05-29	38° 28' 53.2" N, 122° 02' 00.8" W	After-hatch-year	Male	No Molt	AD	E. coli	Whole Blood	4.04752
2019-05-29	38° 28' 53.2" N, 122° 02' 00.8" W	Hatch-year	Male	No Molt	AE	E. coli	Whole Blood	7.80214
2019-05-29	38° 28' 53.2" N, 122° 02' 00.8" W	After-hatch-year	Male	No Molt	AF	E. coli	Whole Blood	NA
2019-05-29	38° 28' 53.2" N, 122° 02' 00.8" W	After-hatch-year	Female	No Molt	AG	E. coli	Whole Blood	-0.314065
2019-05-29	38° 28' 53.2" N, 122° 02' 00.8" W	Hatch-year	Male	No Molt	AH	E. coli	Whole Blood	7.42684
2019-05-29	38° 28' 53.2" N, 122° 02' 00.8" W	Hatch-year	Male	No Molt	AI	E. coli	Whole Blood	105.961
2019-05-29	38° 28' 53.2" N, 122° 02' 00.8" W	After-hatch-year	Female	No Molt	AJ	E. coli	Whole Blood	0.554675
2019-05-29	38° 28' 53.2" N, 122° 02' 00.8" W	After-hatch-year	Female	No Molt	AK	E. coli	Whole Blood	8.13828
2019-05-29	38° 28' 53.2" N, 122° 02' 00.8" W	After-hatch-year	Female	No Molt	AL	E. coli	Whole Blood	0.964633
2019-05-29	38° 28' 53.2" N, 122° 02' 00.8" W	After-hatch-year	Male	No Molt	AM	E. coli	Whole Blood	-4.31185
2019-05-29	38° 28' 53.2" N, 122° 02' 00.8" W	Hatch-year	Male	No Molt	AN	E. coli	Whole Blood	-80.4556
2019-05-29	38° 28' 53.2" N, 122° 02' 00.8" W	Hatch-year	Male	No Molt	AO	E. coli	Whole Blood	23.8388
2019-05-29	38° 28' 53.2" N, 122° 02' 00.8" W	After-hatch-year	Male	No Molt	AP	E. coli	Whole Blood	6.40889
2019-05-29	38° 28' 53.2" N, 122° 02' 00.8" W	After-hatch-year	Male	No Molt	AQ	E. coli	Whole Blood	11.3659
2019-05-29	38° 28' 53.2" N, 122° 02' 00.8" W	After-hatch-year	Female	No Molt	AR	E. coli	Whole Blood	-3.49974
2019-05-29	38° 28' 53.2" N, 122° 02' 00.8" W	After-hatch-year	Female	No Molt	AS	E. coli	Whole Blood	-52.4839
2019-05-29	38° 28' 53.2" N, 122° 02' 00.8" W	After-hatch-year	Female	No Molt	AT	E. coli	Whole Blood	-86.3391
2019-05-29	38° 28' 53.2" N, 122° 02' 00.8" W	Hatch-year	Male	No Molt	AU	E. coli	Whole Blood	-59.9951
2018-06-02	38° 28' 53.2" N, 122° 02' 00.8" W	Hatch-year	Male	No Molt	AV	E. coli	Whole Blood	-32.3995
2018-06-02	38° 28' 53.2" N, 122° 02' 00.8" W	Hatch-year	Male	No Molt	AW	E. coli	Whole Blood	-19.935
2018-06-02	38° 28' 53.2" N, 122° 02' 00.8" W	After-hatch-year	Female	Molt	AX	E. coli	Whole Blood	-18.8414
2018-06-02	38° 28' 53.2" N, 122° 02' 00.8" W	After-hatch-year	Male	Molt	AY	E. coli	Whole Blood	-9.28436
2018-06-02	38° 28' 53.2" N, 122° 02' 00.8" W	After-hatch-year	Female	Molt	AZ	E. coli	Whole Blood	-0.256836
2018-06-02	38° 28' 53.2" N, 122° 02' 00.8" W	After-hatch-year	Female	Molt	BA	E. coli	Whole Blood	14.7002
2018-06-02	38° 28' 53.2" N, 122° 02' 00.8" W	After-hatch-year	Female	Molt	BB	E. coli	Whole Blood	116.166
2018-06-02	38° 28' 53.2" N, 122° 02' 00.8" W	After-hatch-year	Female	Molt	BC	E. coli	Whole Blood	16.1907
2018-06-02	38° 28' 53.2" N, 122° 02' 00.8" W	After-hatch-year	Male	Molt	BD	E. coli	Whole Blood	24.4037
2018-06-02	38° 28' 53.2" N, 122° 02' 00.8" W	After-hatch-year	Male	Molt	BE	E. coli	Whole Blood	10.6348
2018-06-02	38° 28' 53.2" N, 122° 02' 00.8" W	After-hatch-year	Female	Molt	BF	E. coli	Whole Blood	14.9358
2018-06-02	38° 28' 53.2" N, 122° 02' 00.8" W	After-hatch-year	Female	No Molt	BG	E. coli	Whole Blood	16.8013
2018-06-02	38° 28' 53.2" N, 122° 02' 00.8" W	Hatch-year	Male	No Molt	BH	E. coli	Whole Blood	12.0734
2018-06-02	38° 28' 53.2" N, 122° 02' 00.8" W	After-hatch-year	Male	Molt	BI	E. coli	Whole Blood	11.9634
2018-06-02	38° 28' 53.2" N, 122° 02' 00.8" W	Hatch-year	Male	Molt	BJ	E. coli	Whole Blood	23.8743
2018-06-02	38° 28' 53.2" N, 122° 02' 00.8" W	Hatch-year	Female	Molt	BK	E. coli	Whole Blood	18.749
2018-06-02	38° 28' 53.2" N, 122° 02' 00.8" W	After-hatch-year	Male	Molt	BL	E. coli	Whole Blood	-1.76395
2018-08-06	38° 31′ 49″ N, 121° 51′ 2″ W	Hatch-year	Male	Molt	BM	E. coli	Whole Blood	62.6535
2018-08-06	38° 31′ 49″ N, 121° 51′ 2″ W	After-hatch-year	Male	No Molt	BN	E. coli	Whole Blood	25.7481
2018-08-06	38° 31′ 49″ N, 121° 51′ 2″ W	Hatch-year	Female	Molt	BO	E. coli	Whole Blood	89.6261
2018-08-06	38° 31′ 49″ N, 121° 51′ 2″ W	Hatch-year	Female	Molt	BP	E. coli	Whole Blood	121.748
2018-08-06	38° 31′ 49″ N, 121° 51′ 2″ W	Hatch-year	Male	Molt	BQ	E. coli	Whole Blood	102.2
2018-08-06	38° 31′ 49″ N, 121° 51′ 2″ W	Hatch-year	Male	Molt	BR	E. coli	Whole Blood	23.1362
2018-08-06	38° 31′ 49″ N, 121° 51′ 2″ W	Hatch-year	Male	Molt	BS	E. coli	Whole Blood	-0.294824
2018-08-06	38° 31′ 49″ N, 121° 51′ 2″ W	Hatch-year	Female	No Molt	BT	E. coli	Whole Blood	4.22104
2018-08-06	38° 31′ 49″ N, 121° 51′ 2″ W	Hatch-year	Female	Molt	BU	E. coli	Whole Blood	-13.8819
2018-08-06	38° 31′ 49″ N, 121° 51′ 2″ W	After-hatch-year	Female	Molt	BV	E. coli	Whole Blood	33.3975
2018-08-06	38° 31′ 49″ N, 121° 51′ 2″ W	Hatch-year	Female	Molt	BW	E. coli	Whole Blood	95.2785
2018-08-06	38° 31′ 49″ N, 121° 51′ 2″ W	Hatch-year	Female	Molt	BX	E. coli	Whole Blood	38.785
2018-08-06	38° 31′ 49″ N, 121° 51′ 2″ W	Hatch-year	Male	Molt	BY	E. coli	Whole Blood	154.478
2018-08-06	38° 31′ 49″ N, 121° 51′ 2″ W	Hatch-year	Male	Molt	BZ	E. coli	Whole Blood	71.7516
2018-08-06	38° 31′ 49″ N, 121° 51′ 2″ W	Hatch-year	Female	Molt	CA	E. coli	Whole Blood	28.3042
2018-08-06	38° 31′ 49″ N, 121° 51′ 2″ W	After-hatch-year	Male	Molt	CB	E. coli	Whole Blood	2.62398
2018-08-06	38° 31′ 49″ N, 121° 51′ 2″ W	Hatch-year	Male	Molt	CC	E. coli	Whole Blood	124.313
2018-08-06	38° 31′ 49″ N, 121° 51′ 2″ W	Hatch-year	Male	Molt	CD	E. coli	Whole Blood	3.35975
2018-08-06	38° 31′ 49″ N, 121° 51′ 2″ W	Hatch-year	Male	Molt	CE	E. coli	Whole Blood	16.2032
2018-08-06	38° 31′ 49″ N, 121° 51′ 2″ W	After-hatch-year	Female	Molt	CF	E. coli	Whole Blood	-18.2621
2018-08-06	38° 31′ 49″ N, 121° 51′ 2″ W	Hatch-year	Female	No Molt	CG	E. coli	Whole Blood	30.368
2018-08-06	38° 31′ 49″ N, 121° 51′ 2″ W	Hatch-year	Male	Molt	CH	E. coli	Whole Blood	199.176
2018-08-06	38° 31′ 49″ N, 121° 51′ 2″ W	After-hatch-year	Male	Molt	CI	E. coli	Whole Blood	9.3351
2018-08-06	38° 31′ 49″ N, 121° 51′ 2″ W	Hatch-year	Male	Molt	CJ	E. coli	Whole Blood	1.48194
2018-08-06	38° 31′ 49″ N, 121° 51′ 2″ W	Hatch-year	Male	Molt	CK	E. coli	Whole Blood	24.5536
2018-08-06	38° 31′ 49″ N, 121° 51′ 2″ W	Hatch-year	Male	Molt	CL	E. coli	Whole Blood	-35.0856
2018-08-06	38° 31′ 49″ N, 121° 51′ 2″ W	After-hatch-year	Male	Molt	CM	E. coli	Whole Blood	7.37525
2018-08-07	38° 29' 2.5" N, 121° 59' 45" W	Hatch-year	Female	Molt	CN	E. coli	Whole Blood	66.4358
2018-08-07	38° 29' 2.5" N, 121° 59' 45" W	After-hatch-year	Female	Molt	CO	E. coli	Whole Blood	21.3283
2018-08-07	38° 29' 2.5" N, 121° 59' 45" W	Hatch-year	Male	Molt	CP	E. coli	Whole Blood	105.399
2018-08-07	38° 29' 2.5" N, 121° 59' 45" W	Hatch-year	Male	Molt	CQ	E. coli	Whole Blood	102.981
2018-08-07	38° 29' 2.5" N, 121° 59' 45" W	After-hatch-year	Female	Molt	CR	E. coli	Whole Blood	86.7208
2018-08-07	38° 29' 2.5" N, 121° 59' 45" W	Hatch-year	Female	Molt	CS	E. coli	Whole Blood	70.1857
2018-08-07	38° 29' 2.5" N, 121° 59' 45" W	After-hatch-year	Female	Molt	CT	E. coli	Whole Blood	-2.34484
2018-08-07	38° 29' 2.5" N, 121° 59' 45" W	Hatch-year	NA	Molt	CU	E. coli	Whole Blood	20.3326
2018-08-07	38° 29' 2.5" N, 121° 59' 45" W	Hatch-year	Female	Molt	CV	E. coli	Whole Blood	21.1845
2018-08-07	38° 29' 2.5" N, 121° 59' 45" W	Hatch-year	Male	Molt	CW	E. coli	Whole Blood	24.5413
2018-08-07	38° 29' 2.5" N, 121° 59' 45" W	After-hatch-year	Female	Molt	CX	E. coli	Whole Blood	-8.04088
2018-08-07	38° 29' 2.5" N, 121° 59' 45" W	After-hatch-year	Male	Molt	CY	E. coli	Whole Blood	-13.275
2018-08-07	38° 29' 2.5" N, 121° 59' 45" W	Hatch-year	Male	Molt	CZ	E. coli	Whole Blood	84.0909
2018-08-07	38° 29' 2.5" N, 121° 59' 45" W	Hatch-year	Female	Molt	DA	E. coli	Whole Blood	37.1188
2018-08-07	38° 29' 2.5" N, 121° 59' 45" W	After-hatch-year	Female	Molt	DB	E. coli	Whole Blood	101.689
2018-08-07	38° 29' 2.5" N, 121° 59' 45" W	After-hatch-year	Female	Molt	DC	E. coli	Whole Blood	7.85093
2018-08-07	38° 29' 2.5" N, 121° 59' 45" W	Hatch-year	Male	Molt	DD	E. coli	Whole Blood	7.73621
2018-08-07	38° 29' 2.5" N, 121° 59' 45" W	After-hatch-year	Female	Molt	DE	E. coli	Whole Blood	25.2664
2018-08-07	38° 29' 2.5" N, 121° 59' 45" W	After-hatch-year	Female	Molt	DF	E. coli	Whole Blood	71.4051
2018-08-07	38° 29' 2.5" N, 121° 59' 45" W	After-hatch-year	Female	Molt	DG	E. coli	Whole Blood	85.4617
2018-05-29	38° 28' 53.2" N, 122° 02' 00.8" W	After-hatch-year	Male	No Molt	DH	S. aureus	Whole Blood	72.4222
2018-05-29	38° 28' 53.2" N, 122° 02' 00.8" W	After-hatch-year	Female	No Molt	DI	S. aureus	Whole Blood	182.854
2018-05-29	38° 28' 53.2" N, 122° 02' 00.8" W	After-hatch-year	Female	No Molt	DJ	S. aureus	Whole Blood	153.378
2018-05-29	38° 28' 53.2" N, 122° 02' 00.8" W	Hatch-year	Male	No Molt	DK	S. aureus	Whole Blood	67.9534
2018-05-29	38° 28' 53.2" N, 122° 02' 00.8" W	Hatch-year	Male	No Molt	DL	S. aureus	Whole Blood	204.054
2018-05-29	38° 28' 53.2" N, 122° 02' 00.8" W	After-hatch-year	Female	No Molt	DM	S. aureus	Whole Blood	56.8531
2018-05-29	38° 28' 53.2" N, 122° 02' 00.8" W	After-hatch-year	Male	No Molt	DN	S. aureus	Whole Blood	73.6791
2018-05-29	38° 28' 53.2" N, 122° 02' 00.8" W	After-hatch-year	Female	No Molt	DO	S. aureus	Whole Blood	97.6349
2018-05-29	38° 28' 53.2" N, 122° 02' 00.8" W	After-hatch-year	Female	No Molt	DP	S. aureus	Whole Blood	226.254
2018-05-29	38° 28' 53.2" N, 122° 02' 00.8" W	After-hatch-year	Male	No Molt	DQ	S. aureus	Whole Blood	342.702
2018-05-29	38° 28' 53.2" N, 122° 02' 00.8" W	Hatch-year	Male	No Molt	DR	S. aureus	Whole Blood	50.5789
2018-05-29	38° 28' 53.2" N, 122° 02' 00.8" W	After-hatch-year	Male	No Molt	DS	S. aureus	Whole Blood	116.457
2018-05-29	38° 28' 53.2" N, 122° 02' 00.8" W	Hatch-year	Male	No Molt	DT	S. aureus	Whole Blood	146.59
2018-05-29	38° 28' 53.2" N, 122° 02' 00.8" W	After-hatch-year	Male	No Molt	DU	S. aureus	Whole Blood	NA
2018-05-29	38° 28' 53.2" N, 122° 02' 00.8" W	After-hatch-year	Female	No Molt	DV	S. aureus	Whole Blood	22.7732
2018-05-29	38° 28' 53.2" N, 122° 02' 00.8" W	Hatch-year	Male	No Molt	DW	S. aureus	Whole Blood	137.451
2018-05-29	38° 28' 53.2" N, 122° 02' 00.8" W	After-hatch-year	Female	No Molt	DX	S. aureus	Whole Blood	127.07
2018-05-29	38° 28' 53.2" N, 122° 02' 00.8" W	After-hatch-year	Female	No Molt	DY	S. aureus	Whole Blood	218.532
2018-05-29	38° 28' 53.2" N, 122° 02' 00.8" W	After-hatch-year	Female	No Molt	DZ	S. aureus	Whole Blood	53.716
2018-05-29	38° 28' 53.2" N, 122° 02' 00.8" W	After-hatch-year	Male	No Molt	EA	S. aureus	Whole Blood	85.3279
2018-05-29	38° 28' 53.2" N, 122° 02' 00.8" W	Hatch-year	Male	No Molt	EB	S. aureus	Whole Blood	123.738
2018-05-29	38° 28' 53.2" N, 122° 02' 00.8" W	Hatch-year	Male	No Molt	EC	S. aureus	Whole Blood	32.9653
2018-05-29	38° 28' 53.2" N, 122° 02' 00.8" W	After-hatch-year	Male	No Molt	ED	S. aureus	Whole Blood	0.919929
2018-05-29	38° 28' 53.2" N, 122° 02' 00.8" W	After-hatch-year	Male	No Molt	EE	S. aureus	Whole Blood	95.8217
2018-05-29	38° 28' 53.2" N, 122° 02' 00.8" W	After-hatch-year	Female	No Molt	EF	S. aureus	Whole Blood	-0.561077
2018-05-29	38° 28' 53.2" N, 122° 02' 00.8" W	After-hatch-year	Female	No Molt	EG	S. aureus	Whole Blood	-20.2208
2018-05-29	38° 28' 53.2" N, 122° 02' 00.8" W	After-hatch-year	Female	No Molt	EH	S. aureus	Whole Blood	54.7233
2018-05-29	38° 28' 53.2" N, 122° 02' 00.8" W	Hatch-year	Male	No Molt	EI	S. aureus	Whole Blood	14.3548
2018-06-02	38° 28' 53.2" N, 122° 02' 00.8" W	Hatch-year	Male	No Molt	EJ	S. aureus	Whole Blood	-49.1306
2018-06-02	38° 28' 53.2" N, 122° 02' 00.8" W	Hatch-year	Male	No Molt	EK	S. aureus	Whole Blood	-17.9079
2018-06-02	38° 28' 53.2" N, 122° 02' 00.8" W	After-hatch-year	Female	Molt	EL	S. aureus	Whole Blood	12.3366
2018-06-02	38° 28' 53.2" N, 122° 02' 00.8" W	After-hatch-year	Male	Molt	EM	S. aureus	Whole Blood	205.695
2018-06-02	38° 28' 53.2" N, 122° 02' 00.8" W	After-hatch-year	Female	Molt	EN	S. aureus	Whole Blood	-22.4579
2018-06-02	38° 28' 53.2" N, 122° 02' 00.8" W	After-hatch-year	Female	Molt	EO	S. aureus	Whole Blood	-15.7476
2018-06-02	38° 28' 53.2" N, 122° 02' 00.8" W	After-hatch-year	Female	Molt	EP	S. aureus	Whole Blood	-4.15319
2018-06-02	38° 28' 53.2" N, 122° 02' 00.8" W	After-hatch-year	Female	Molt	EQ	S. aureus	Whole Blood	-10.0217
2018-06-02	38° 28' 53.2" N, 122° 02' 00.8" W	After-hatch-year	Male	Molt	ER	S. aureus	Whole Blood	-28.4227
2018-06-02	38° 28' 53.2" N, 122° 02' 00.8" W	After-hatch-year	Male	Molt	ES	S. aureus	Whole Blood	-6.74973
2018-06-02	38° 28' 53.2" N, 122° 02' 00.8" W	After-hatch-year	Female	Molt	ET	S. aureus	Whole Blood	64.0313
2018-06-02	38° 28' 53.2" N, 122° 02' 00.8" W	After-hatch-year	Female	No Molt	EU	S. aureus	Whole Blood	-11.0669
2018-06-02	38° 28' 53.2" N, 122° 02' 00.8" W	Hatch-year	Male	No Molt	EV	S. aureus	Whole Blood	-29.9139
2018-06-02	38° 28' 53.2" N, 122° 02' 00.8" W	After-hatch-year	Male	Molt	EW	S. aureus	Whole Blood	-40.8975
2018-06-02	38° 28' 53.2" N, 122° 02' 00.8" W	Hatch-year	Male	Molt	EX	S. aureus	Whole Blood	-17.5402
2018-06-02	38° 28' 53.2" N, 122° 02' 00.8" W	After-hatch-year	Male	Molt	EY	S. aureus	Whole Blood	-14.9746
2018-06-02	38° 28' 53.2" N, 122° 02' 00.8" W	Hatch-year	Female	Molt	EZ	S. aureus	Whole Blood	3.40072
2018-06-02	38° 28' 53.2" N, 122° 02' 00.8" W	After-hatch-year	Male	Molt	FA	S. aureus	Whole Blood	0.231349
2018-08-06	38° 31′ 49″ N, 121° 51′ 2″ W	Hatch-year	Male	Molt	FB	S. aureus	Whole Blood	-4.42852
2018-08-06	38° 31′ 49″ N, 121° 51′ 2″ W	After-hatch-year	Male	No Molt	FC	S. aureus	Whole Blood	3.49551
2018-08-06	38° 31′ 49″ N, 121° 51′ 2″ W	Hatch-year	Female	Molt	FD	S. aureus	Whole Blood	55.0258
2018-08-06	38° 31′ 49″ N, 121° 51′ 2″ W	Hatch-year	Female	Molt	FE	S. aureus	Whole Blood	15.207
2018-08-06	38° 31′ 49″ N, 121° 51′ 2″ W	Hatch-year	Male	Molt	FF	S. aureus	Whole Blood	-2.22508
2018-08-06	38° 31′ 49″ N, 121° 51′ 2″ W	Hatch-year	Male	Molt	FG	S. aureus	Whole Blood	-27.6208
2018-08-06	38° 31′ 49″ N, 121° 51′ 2″ W	Hatch-year	Male	Molt	FH	S. aureus	Whole Blood	44.3705
2018-08-06	38° 31′ 49″ N, 121° 51′ 2″ W	Hatch-year	Female	No Molt	FI	S. aureus	Whole Blood	-33.1852
2018-08-06	38° 31′ 49″ N, 121° 51′ 2″ W	Hatch-year	Female	Molt	FJ	S. aureus	Whole Blood	-28.3789
2018-08-06	38° 31′ 49″ N, 121° 51′ 2″ W	After-hatch-year	Female	Molt	FK	S. aureus	Whole Blood	20.0683
2018-08-06	38° 31′ 49″ N, 121° 51′ 2″ W	Hatch-year	Female	Molt	FL	S. aureus	Whole Blood	-28.7317
2018-08-06	38° 31′ 49″ N, 121° 51′ 2″ W	Hatch-year	Female	Molt	FM	S. aureus	Whole Blood	98.5262
2018-08-06	38° 31′ 49″ N, 121° 51′ 2″ W	Hatch-year	Male	Molt	FN	S. aureus	Whole Blood	-10.4017
2018-08-06	38° 31′ 49″ N, 121° 51′ 2″ W	Hatch-year	Male	Molt	FO	S. aureus	Whole Blood	-42.6293
2018-08-06	38° 31′ 49″ N, 121° 51′ 2″ W	Hatch-year	Female	Molt	FP	S. aureus	Whole Blood	85.142
2018-08-06	38° 31′ 49″ N, 121° 51′ 2″ W	After-hatch-year	Male	Molt	FQ	S. aureus	Whole Blood	-24.5649
2018-08-06	38° 31′ 49″ N, 121° 51′ 2″ W	Hatch-year	Male	Molt	FR	S. aureus	Whole Blood	-32.8655
2018-08-06	38° 31′ 49″ N, 121° 51′ 2″ W	Hatch-year	Male	Molt	FS	S. aureus	Whole Blood	17.5317
2018-08-06	38° 31′ 49″ N, 121° 51′ 2″ W	Hatch-year	Male	Molt	FT	S. aureus	Whole Blood	-36.6783
2018-08-06	38° 31′ 49″ N, 121° 51′ 2″ W	After-hatch-year	Female	Molt	FU	S. aureus	Whole Blood	-13.118
2018-08-06	38° 31′ 49″ N, 121° 51′ 2″ W	Hatch-year	Female	No Molt	FV	S. aureus	Whole Blood	-4.79895
2018-08-06	38° 31′ 49″ N, 121° 51′ 2″ W	Hatch-year	Male	Molt	FW	S. aureus	Whole Blood	142.24
2018-08-06	38° 31′ 49″ N, 121° 51′ 2″ W	After-hatch-year	Male	Molt	FX	S. aureus	Whole Blood	-44.2144
2018-08-06	38° 31′ 49″ N, 121° 51′ 2″ W	Hatch-year	Male	Molt	FY	S. aureus	Whole Blood	-33.1707
2018-08-06	38° 31′ 49″ N, 121° 51′ 2″ W	Hatch-year	Male	Molt	FZ	S. aureus	Whole Blood	-31.2007
2018-08-06	38° 31′ 49″ N, 121° 51′ 2″ W	Hatch-year	Male	Molt	GA	S. aureus	Whole Blood	-49.6015
2018-08-06	38° 31′ 49″ N, 121° 51′ 2″ W	After-hatch-year	Male	Molt	GB	S. aureus	Whole Blood	-68.1765
2018-08-07	38° 29' 2.5" N, 121° 59' 45" W	Hatch-year	Female	Molt	GC	S. aureus	Whole Blood	3.02958
2018-08-07	38° 29' 2.5" N, 121° 59' 45" W	After-hatch-year	Female	Molt	GD	S. aureus	Whole Blood	-29.1105
2018-08-07	38° 29' 2.5" N, 121° 59' 45" W	Hatch-year	Male	Molt	GE	S. aureus	Whole Blood	25.3652
2018-08-07	38° 29' 2.5" N, 121° 59' 45" W	Hatch-year	Male	Molt	GF	S. aureus	Whole Blood	30.956
2018-08-07	38° 29' 2.5" N, 121° 59' 45" W	After-hatch-year	Female	Molt	GG	S. aureus	Whole Blood	41.2977
2018-08-07	38° 29' 2.5" N, 121° 59' 45" W	Hatch-year	Female	Molt	GH	S. aureus	Whole Blood	46.9611
2018-08-07	38° 29' 2.5" N, 121° 59' 45" W	After-hatch-year	Female	Molt	GI	S. aureus	Whole Blood	-0.333812
2018-08-07	38° 29' 2.5" N, 121° 59' 45" W	Hatch-year	NA	Molt	GJ	S. aureus	Whole Blood	7.04689
2018-08-07	38° 29' 2.5" N, 121° 59' 45" W	Hatch-year	Female	Molt	GK	S. aureus	Whole Blood	-12.1092
2018-08-07	38° 29' 2.5" N, 121° 59' 45" W	Hatch-year	Male	Molt	GL	S. aureus	Whole Blood	32.919
2018-08-07	38° 29' 2.5" N, 121° 59' 45" W	After-hatch-year	Female	Molt	GM	S. aureus	Whole Blood	-20.7131
2018-08-07	38° 29' 2.5" N, 121° 59' 45" W	After-hatch-year	Male	Molt	GN	S. aureus	Whole Blood	-38.1473
2018-08-07	38° 29' 2.5" N, 121° 59' 45" W	Hatch-year	Male	Molt	GO	S. aureus	Whole Blood	3.0143
2018-08-07	38° 29' 2.5" N, 121° 59' 45" W	Hatch-year	Female	Molt	GP	S. aureus	Whole Blood	43.3137
2018-08-07	38° 29' 2.5" N, 121° 59' 45" W	After-hatch-year	Female	Molt	GQ	S. aureus	Whole Blood	34.4807
2018-08-07	38° 29' 2.5" N, 121° 59' 45" W	After-hatch-year	Female	Molt	GR	S. aureus	Whole Blood	42.3118
2018-08-07	38° 29' 2.5" N, 121° 59' 45" W	Hatch-year	Male	Molt	GS	S. aureus	Whole Blood	-6.86178
2018-08-07	38° 29' 2.5" N, 121° 59' 45" W	After-hatch-year	Female	Molt	GT	S. aureus	Whole Blood	3.50166
2018-08-07	38° 29' 2.5" N, 121° 59' 45" W	After-hatch-year	Female	Molt	GU	S. aureus	Whole Blood	2.5096
2018-08-07	38° 29' 2.5" N, 121° 59' 45" W	After-hatch-year	Female	Molt	GV	S. aureus	Whole Blood	14.9848
2018-09-05	38° 31′ 49″ N, 121° 51′ 2″ W	Hatch-year	Male	NA	GW	E. coli	Plasma	113.478
2018-09-05	38° 31′ 49″ N, 121° 51′ 2″ W	After-hatch-year	Male	NA	GX	E. coli	Plasma	160.78
2018-09-05	38° 31′ 49″ N, 121° 51′ 2″ W	After-hatch-year	Male	NA	GY	E. coli	Plasma	76.8855
2018-09-05	38° 31′ 49″ N, 121° 51′ 2″ W	Hatch-year	Female	NA	GZ	E. coli	Plasma	87.5299
2018-09-05	38° 31′ 49″ N, 121° 51′ 2″ W	After-hatch-year	Female	NA	HA	E. coli	Plasma	85.9349
2018-09-05	38° 31′ 49″ N, 121° 51′ 2″ W	Hatch-year	Female	NA	HB	E. coli	Plasma	176.168
2018-09-05	38° 31′ 49″ N, 121° 51′ 2″ W	After-hatch-year	Female	NA	HC	E. coli	Plasma	231.81
2018-09-05	38° 31′ 49″ N, 121° 51′ 2″ W	Hatch-year	Male	NA	HE	E. coli	Plasma	53.4399
2018-09-05	38° 31′ 49″ N, 121° 51′ 2″ W	After-hatch-year	Female	NA	HF	E. coli	Plasma	97.6535
2018-09-05	38° 31′ 49″ N, 121° 51′ 2″ W	After-hatch-year	Male	NA	HG	E. coli	Plasma	78.1962
2018-09-05	38° 31′ 49″ N, 121° 51′ 2″ W	Hatch-year	Female	NA	HH	E. coli	Plasma	52.895
2018-09-05	38° 31′ 49″ N, 121° 51′ 2″ W	After-hatch-year	Female	NA	HI	E. coli	Plasma	40.84
2018-09-05	38° 31′ 49″ N, 121° 51′ 2″ W	After-hatch-year	Male	NA	HJ	E. coli	Whole Blood	145.635
2018-09-05	38° 31′ 49″ N, 121° 51′ 2″ W	Hatch-year	Male	NA	HK	E. coli	Whole Blood	178.856
2018-09-05	38° 31′ 49″ N, 121° 51′ 2″ W	Hatch-year	Female	NA	HL	E. coli	Whole Blood	99.0857
2018-09-05	38° 31′ 49″ N, 121° 51′ 2″ W	Hatch-year	Female	NA	HM	E. coli	Whole Blood	52.3716
2018-09-05	38° 31′ 49″ N, 121° 51′ 2″ W	After-hatch-year	Male	NA	HN	E. coli	Whole Blood	133.102
2018-09-05	38° 31′ 49″ N, 121° 51′ 2″ W	Hatch-year	Female	NA	HO	E. coli	Whole Blood	111.797
2018-09-05	38° 31′ 49″ N, 121° 51′ 2″ W	Hatch-year	Male	NA	HP	E. coli	Whole Blood	52.5369
2018-09-05	38° 31′ 49″ N, 121° 51′ 2″ W	After-hatch-year	Male	NA	HQ	E. coli	Whole Blood	87.0905
2018-09-05	38° 31′ 49″ N, 121° 51′ 2″ W	After-hatch-year	Female	NA	HR	E. coli	Whole Blood	50.9455
2018-09-05	38° 31′ 49″ N, 121° 51′ 2″ W	After-hatch-year	Female	NA	HS	E. coli	Whole Blood	10.7406
2018-09-05	38° 31′ 49″ N, 121° 51′ 2″ W	After-hatch-year	Male	NA	HT	E. coli	Whole Blood	92.9986
2018-09-05	38° 31′ 49″ N, 121° 51′ 2″ W	Hatch-year	Male	NA	HU	E. coli	Whole Blood	101.521
2018-09-05	38° 31′ 49″ N, 121° 51′ 2″ W	Hatch-year	Male	NA	HV	S. aureus	Plasma	64.9576
2018-09-05	38° 31′ 49″ N, 121° 51′ 2″ W	After-hatch-year	Male	NA	HW	S. aureus	Plasma	95.0006
2018-09-05	38° 31′ 49″ N, 121° 51′ 2″ W	After-hatch-year	Male	NA	HX	S. aureus	Plasma	61.3809
2018-09-05	38° 31′ 49″ N, 121° 51′ 2″ W	Hatch-year	Female	NA	HY	S. aureus	Plasma	133.97
2018-09-05	38° 31′ 49″ N, 121° 51′ 2″ W	After-hatch-year	Female	NA	HZ	S. aureus	Plasma	53.1523
2018-09-05	38° 31′ 49″ N, 121° 51′ 2″ W	Hatch-year	Female	NA	IA	S. aureus	Plasma	65.0964
2018-09-05	38° 31′ 49″ N, 121° 51′ 2″ W	After-hatch-year	Female	NA	IB	S. aureus	Plasma	71.6718
2018-09-05	38° 31′ 49″ N, 121° 51′ 2″ W	Hatch-year	Male	NA	IC	S. aureus	Plasma	37.9517
2018-09-05	38° 31′ 49″ N, 121° 51′ 2″ W	After-hatch-year	Female	NA	ID	S. aureus	Plasma	42.9759
2018-09-05	38° 31′ 49″ N, 121° 51′ 2″ W	After-hatch-year	Male	NA	IE	S. aureus	Plasma	50.9619
2018-09-05	38° 31′ 49″ N, 121° 51′ 2″ W	Hatch-year	Female	NA	IF	S. aureus	Plasma	53.5989
2018-09-05	38° 31′ 49″ N, 121° 51′ 2″ W	After-hatch-year	Female	NA	IG	S. aureus	Plasma	135.289
2018-09-05	38° 31′ 49″ N, 121° 51′ 2″ W	After-hatch-year	Male	NA	IH	S. aureus	Whole Blood	55.8314
2018-09-05	38° 31′ 49″ N, 121° 51′ 2″ W	Hatch-year	Male	NA	II	S. aureus	Whole Blood	95.0484
2018-09-05	38° 31′ 49″ N, 121° 51′ 2″ W	Hatch-year	Female	NA	IJ	S. aureus	Whole Blood	78.6884
2018-09-05	38° 31′ 49″ N, 121° 51′ 2″ W	Hatch-year	Female	NA	IK	S. aureus	Whole Blood	33.0987
2018-09-05	38° 31′ 49″ N, 121° 51′ 2″ W	After-hatch-year	Male	NA	IL	S. aureus	Whole Blood	70.7723
2018-09-05	38° 31′ 49″ N, 121° 51′ 2″ W	Hatch-year	Female	NA	IM	S. aureus	Whole Blood	38.3432
2018-09-05	38° 31′ 49″ N, 121° 51′ 2″ W	Hatch-year	Male	NA	IN	S. aureus	Whole Blood	56.4693
2018-09-05	38° 31′ 49″ N, 121° 51′ 2″ W	After-hatch-year	Male	NA	IO	S. aureus	Whole Blood	35.9458
2018-09-05	38° 31′ 49″ N, 121° 51′ 2″ W	After-hatch-year	Female	NA	IP	S. aureus	Whole Blood	45.5286
2018-09-05	38° 31′ 49″ N, 121° 51′ 2″ W	After-hatch-year	Female	NA	IQ	S. aureus	Whole Blood	28.5944
2018-09-05	38° 31′ 49″ N, 121° 51′ 2″ W	After-hatch-year	Male	NA	IR	S. aureus	Whole Blood	16.6503
2018-09-05	38° 31′ 49″ N, 121° 51′ 2″ W	Hatch-year	Male	NA	IS	S. aureus	Whole Blood	46.7583
